# Supplementary material for: Effect of Elderberry (Sambucus nigra L.) Extract Intake on Normalizing Testosterone Concentration in Testosterone Deficiency Syndrome Rat Model Through Regulation of 17β-HSD, 5α-Reductase, and CYP19A1 Expression
Source: Nutrients. 2024 Nov 30;16(23):4169. doi: 10.3390/nu16234169 (PMC11644235; doi:10.3390/nu16234169)
Supplement: Supplementary file 1 [file nutrients-16-04169-s001.zip]

Archive with 1 entries (1 files):
- nutrients-3296492-supplementary.pdf
